# Supplementary material for: Establishment of the Myeloid TBX-Code Reveals Aberrant Expression of T-Box Gene TBX1 in Chronic Myeloid Leukemia
Source: Int J Mol Sci. 2023 Dec 19;25(1):32. doi: 10.3390/ijms25010032 (PMC10778679; doi:10.3390/ijms25010032)
Supplement: Supplementary file 1 [file ijms-25-00032-s001.zip]

Archive with 1 entries (1 files):
- ijms-2755925-supplementary.pdf
